# Supplementary material for: External ballistics of Pleistocene hand-thrown spears: experimental performance data and implications for human evolution
Source: Sci Rep. 2019 Jan 25;9:820. doi: 10.1038/s41598-018-37904-w (PMC6347593; doi:10.1038/s41598-018-37904-w)
Supplement: Supplementary file 7 — Supplementary Dataset [file 41598_2018_37904_MOESM7_ESM.xlsx]

## Sheet: Sheet1
Distance	Recorded Event	Participant	Distance	Hit or Miss	Release velocity	release angle (rad)	Release Angle (Degrees)	Impact velocity	impact angle (rad)	Impact Angle (Degrees)	change in v from release to impact	Spear Mass (kg)	Momentum (kg*m/s)	Kinetic Energy (j)	Spear Replica	Other observations
5 metre
	RE 1	1	5	H	13.6723	-0.2994	-17.1544	14.1509	-0.4041	-23.1532	0.4786	0.76	10.7547	76.0942	1B
	RE 2	2	5	H	15.7589	-0.3743	-21.4458	17.44	-0.377	-21.6005	1.6811	0.76	13.2544	115.578	1B
	RE 3	3	5	H	16.1579	-0.262	-15.0115	16.4	-0.3237	-18.5466	0.2421	0.76	12.464	102.205	1B
	RE 4	4	5	H	15.0052	-0.2137	-12.2441	15.7583	-0.2671	-15.3037	0.7531	0.76	11.9763	94.3631	1B
	RE 5	6	5	H	*		*	*		*	*	0.76	*	*	1B	No videos but recorded manually as a hit
		1	5	H	*		*	*		*	*	0.76	*	*	1B
		2	5	H	*		*	*		*	*	0.76	*	*	1B
		3	5	M	*		*	*		*	*	0.76	*	*	1B
		4	5	M	*		*	*		*	*	0.76	*	*	1B
		5	5	M	*		*	*		*	*	0.76	*	*	1B
		5	5	M	*		*	*		*	*	0.76	*	*	1B
		6	5	M	*		*	*		*	*	0.76	*	*	1B
10 metre											*
	RE 6	3	10	H	18.7565	-0.0954	-5.46602	17.6717	-0.2734	-15.6647	-1.0848	0.76	13.4305	118.67	1B
	RE 7	4	10	H	14.3838	-0.0148	-0.847978	15.5098	-0.342	-19.5952	1.126	0.76	11.7874	91.4105	1B
	RE 8	6	10	H	*	*	*	16.19	-0.2497	-14.3068	*	0.76	12.3044	99.6041	1B
		1	10	M	*		*	*		*	*	0.76	*	*	1B
		1	10	M	*		*	*		*	*	0.76	*	*	1B
		1	10	M	*		*	*		*	*	0.76	*	*	1B
		2	10	M	*		*	*		*	*	0.76	*	*	1B
		2	10	M	*		*	*		*	*	0.76	*	*	1B
		2	10	M	*		*	*		*	*	0.76	*	*	1B
		3	10	M	*		*	*		*	*	0.76	*	*	1B
		3	10	M	*		*	*		*	*	0.76	*	*	1B
		4	10	M	*		*	*		*	*	0.76	*	*	1B
		4	10	M	*		*	*		*	*	0.76	*	*	1B
		5	10	M	*		*	*		*	*	0.76	*	*	1B
		5	10	M	*		*	*		*	*	0.76	*	*	1B
		5	10	M	*		*	*		*	*	0.76	*	*	1B
		6	10	M	*		*	*		*	*	0.76	*	*	1B
		6	10	M	*		*	*		*	*	0.76	*	*	1B
15 metre											*
	RE 10	1	15	H	14.2365	0.3814	21.8526	13.6399	-0.4769	-27.3244	-0.5966	0.76	10.3663	70.6978	1B
	RE 11	3	15	H	16.4865	0.1768	10.1299	17.1255	-0.3297	-18.8904	0.639	0.76	13.0154	111.447	1B
	RE 12	5	15	H	13.9365	0.2428	13.9114	14.5238	-0.412	-23.6059	0.5873	0.76	11.0381	80.1575	1B
	RE 13	5	15	H	15.0575	0.2062	11.8144	14.4363	-0.4523	-25.9149	-0.6212	0.76	10.9716	79.1946	1B
	RE 14	6	15	H	15.6078	0.2288	13.1093	17.3655	-0.4148	-23.7663	1.7577	0.76	13.1978	114.593	1B
	RE 9	1	15	H	11.8439	0.3277	18.7758	*		*	*	0.76	*	*	1B	Impact video unsuitable for analysis
		1	15	M	*		*	*		*	*	0.76	*	*	1B
		1	15	M	*		*	*		*	*	0.76	*	*	1B
		2	15	M	*		*	*		*	*	0.76	*	*	1B
		2	15	M	*		*	*		*	*	0.76	*	*	1B
		2	15	M	*		*	*		*	*	0.76	*	*	1B
		2	15	M	*		*	*		*	*	0.76	*	*	1B
		3	15	M	*		*	*		*	*	0.76	*	*	1B
		3	15	M	*		*	*		*	*	0.76	*	*	1B
		3	15	M	*		*	*		*	*	0.76	*	*	1B
		4	15	M	*		*	*		*	*	0.76	*	*	1B
		4	15	M	*		*	*		*	*	0.76	*	*	1B
		4	15	M	*		*	*		*	*	0.76	*	*	1B
		4	15	M	*		*	*		*	*	0.76	*	*	1B
		5	15	M	*		*	*		*	*	0.76	*	*	1B
		5	15	M	*		*	*		*	*	0.76	*	*	1B
		6	15	M	*		*	*		*	*	0.76	*	*	1B
		6	15	M	*		*	*		*	*	0.76	*	*	1B
		6	15	M	*		*	*		*	*	0.76	*	*	1B
20 metre											*
	RE 15	2	20	H	20.1131	0.2166	12.4103	18.5902	-0.3701	-21.2052	-1.5229	0.76	14.1286	131.326	1B
	RE 16	4	20	H	16.2931	0.1919	10.9951	21.7248	-0.3952	-22.6433	5.4317	0.76	16.5108	179.347	1B	landed proximal end first
	RE 17	4	20	H	17.2148	0.1963	11.2472	19.0543	-0.3414	-19.5608	1.8395	0.76	14.4813	137.965	1B	grazed target at bottom after falling flat first
		1	20	M	*		*	*		*	*	0.76	*	*	1B
		1	20	M	*		*	*		*	*	0.76	*	*	1B
		1	20	M	*		*	*		*	*	0.76	*	*	1B
		2	20	M	*		*	*		*	*	0.76	*	*	1B
		2	20	M	*		*	*		*	*	0.76	*	*	1B
		3	20	M	*		*	*		*	*	0.76	*	*	1B
		3	20	M	*		*	*		*	*	0.76	*	*	1B
		3	20	M	*		*	*		*	*	0.76	*	*	1B
		4	20	M	*		*	*		*	*	0.76	*	*	1B
		5	20	M	*		*	*		*	*	0.76	*	*	1B
		5	20	M	*		*	*		*	*	0.76	*	*	1B
		5	20	M	*		*	*		*	*	0.76	*	*	1B
		6	20	M	*		*	*		*	*	0.76	*	*	1B
		6	20	M	*		*	*		*	*	0.76	*	*	1B
		6	20	M	*		*	*		*	*	0.76	*	*	1B
25 metre											*
	RE 18	2	25	M	17.7917	0.3882	22.2422	17.0128	-0.4803	-27.5192	-0.7789	0.76	12.9297	109.985	1B
	RE 19	2	25	M	18.5823	0.3247	18.6039	17.3737	-0.4213	-24.1387	-1.2086	0.76	13.204	114.701	1B
	RE 20	3	25	M	16.6751	0.546	31.2835	17.0707	-0.565	-32.3721	0.3956	0.76	12.9737	110.735	1B	missed target
		1	25	M	*		*	*		*	*	0.76	*	*	1B
		1	25	M	*		*	*		*	*	0.76	*	*	1B
		1	25	M	*		*	*		*	*	0.76	*	*	1B
		2	25	M	*		*	*		*	*	0.76	*	*	1B
		3	25	M	*		*	*		*	*	0.76	*	*	1B
		3	25	M	*		*	*		*	*	0.76	*	*	1B
		4	25	M	*		*	*		*	*	0.76	*	*	1B
		4	25	M	*		*	*		*	*	0.76	*	*	1B
		4	25	M	*		*	*		*	*	0.76	*	*	1B
		5	25	M	*		*	*		*	*	0.76	*	*	1B
		5	25	M	*		*	*		*	*	0.76	*	*	1B
		5	25	M	*		*	*		*	*	0.76	*	*	1B
		6	25	M	*		*	*		*	*	0.76	*	*	1B
		6	25	M	*		*	*		*	*	0.76	*	*	1B
		6	25	M	*		*	*		*	*	0.76	*	*	1B	Spear Broke
Maximum Distance											*
		1	26.33	NA	*		*	*		*	*	0.8	*	*	2B	No video
	RE 28	1	23.18	NA	*		*	33.3		*	*	0.8	26.64	443.556	2B
	RE 29	2	31.2	NA	*		*	*		*	*	0.8	*	*	2B	video unsuitable for analysis
	RE 30	2	28.38	NA	*		*	*		*	*	0.8	*	*	2B	video unsuitable for analysis
	RE 31	3	26.8	NA	*		*	*		*	*	0.8	*	*	2B	video unsuitable for analysis
		3	30.8	NA	*		*	*		*	*	0.8	*	*	2B	No video
	RE 32	4	26.2	NA	*		*	28.4		*	*	0.8	22.72	322.624	2B
	RE 33	4	30.5	NA	*		*	16.03		*	*	0.8	12.824	102.784	2B
	RE 34	5	19.4	NA	*		*	12.7		*	*	0.8	10.16	64.516	2B
	RE 35	5	22.4	NA	*		*	14.3		*	*	0.8	11.44	81.796	2B
	RE 36	6	24.4	NA	*		*	13.6		*	*	0.8	10.88	73.984	2B
		6	28.6	NA	*		*	*		*	*	0.8	*	*	2B	No video
10 metre haybale set vertically											*
	RE 21	1	10	H	13.3759	0.0869	4.979	13.5432	-0.2937	-16.8278	0.1673	0.8	10.8346	73.3673	2B	Hay bale on end
	RE 22	2	10	H	*	*	*	18.202	-0.26	-14.8969	*	0.8	14.5616	132.525	2B	Hay bale on end
	RE 23	3	10	M	*	*	*	16.7765	-0.2627	-15.0516	*	0.8	13.4212	112.58	2B	Hay bale on end
	RE 24	3	10	H	*		*	18.0536	-0.2511	-14.387	*	0.8	14.4429	130.373	2B	Hay bale on end
	RE 25	4	10	H	*		*	16.154	-0.2206	-12.6394	*	0.8	12.9232	104.381	2B	Hay bale on end
	RE 26	4	10	H	*		*	17.4493	-0.2547	-14.5932	*	0.8	13.9594	121.791	2B	Hay bale on end
	RE 27	6	10	H	*		*	15.4179	-0.2828	-16.2032	*	0.8	12.3343	95.0847	2B	Hay bale on end
		1	10	M	*		*	*		*	*	0.8	*	*	2B	Hay bale on end
		1	10	M	*		*	*		*	*	0.8	*	*	2B	Hay bale on end
		2	10	M	*		*	*		*	*	0.8	*	*	2B	Hay bale on end
		2	10	M	*		*	*		*	*	0.8	*	*	2B	Hay bale on end
		3	10	M	*		*	*		*	*	0.8	*	*	2B	Hay bale on end
		4	10	M	*		*	*		*	*	0.8	*	*	2B	Hay bale on end
		5	10	M	*		*	*		*	*	0.8	*	*	2B	Hay bale on end
		5	10	M	*		*	*		*	*	0.8	*	*	2B	Hay bale on end
		5	10	M	*		*	*		*	*	0.8	*	*	2B	Hay bale on end
		6	10	M	*		*	*		*	*	0.8	*	*	2B	Hay bale on end
		6	10	M	*		*	*		*	*	0.8	*	*	2B	Hay bale on end
								17.2569
